# Supplementary material for: Assessment of Bone Health in Adult Patients with Inflammatory Bowel Disease: A Single-Center Cohort Study
Source: J Clin Med. 2025 Jun 3;14(11):3933. doi: 10.3390/jcm14113933 (PMC12155898; doi:10.3390/jcm14113933)
Supplement: Supplementary file 1 [file jcm-14-03933-s001.zip]

Archive with 1 entries (1 files):
- jcm-3653289-supplementary.pdf
